# Supplementary material for: QTL Detection and Elite Alleles Mining for Stigma Traits in Oryza sativa by Association Mapping
Source: Front Plant Sci. 2016 Aug 9;7:1188. doi: 10.3389/fpls.2016.01188 (PMC4977947; doi:10.3389/fpls.2016.01188)
Supplement: Supp. Table S1 — Accessions used and corresponding values of the Q matrix in this study. [file Table1.XLS]

## Sheet: Table S1
Table S1 Accessions used and corresponding values of the Q matrix in this study
Code	Accession name	Accession ID	Original	Subspecies, modern/landrace	Q matrix								Group assignment
					Q1	Q2	Q3	Q4	Q5	Q6	Q7	Q8
1	Yuedao 19	Y1A02320	Vietnam	Indica, modern variety	0	0.999	0	0	0	0	0	0	Group2
2	Yuedao 20	Y1A02387	Vietnam	Indica, modern variety	0	0.999	0	0	0	0	0	0	Group2
3	Yuedao 23	Y1A02321	Vietnam	Indica, modern variety	0	0.999	0	0	0	0	0	0	Group2
4	Yuedao 24	Y1A02322	Vietnam	Indica, modern variety	0	0.999	0	0	0	0	0	0	Group2
5	Yuedao 27	Y1A02323	Vietnam	Indica, modern variety	0	0.999	0	0	0	0	0	0	Group2
6	Yuedao 28	Y1A02324	Vietnam	Indica, modern variety	0	0.999	0	0	0	0	0	0	Group2
7	Yuedao 31	Y1A02325	Vietnam	Indica, modern variety	0	0.999	0	0	0	0	0	0	Group2
8	Yuedao 32	Y1A02326	Vietnam	Indica, modern variety	0	0.999	0	0	0	0	0	0	Group2
9	Yuedao 34	Y1A02327	Vietnam	Indica, modern variety	0	0.999	0	0	0	0	0	0	Group2
10	Yuedao 41	Y1A02328	Vietnam	Indica, modern variety	0	0.999	0	0	0	0	0	0	Group2
11	Yuedao 45	Y1A02329	Vietnam	Indica, modern variety	0	0.999	0	0	0	0	0	0	Group2
12	Yuedao 46	Y1A02330	Vietnam	Indica, modern variety	0	0.999	0	0	0	0	0	0	Group2
13	Yuedao 50	Y1A02331	Vietnam	Indica, modern variety	0	0.999	0	0	0	0	0	0	Group2
14	Yuedao 51	Y1A02332	Vietnam	Indica, modern variety	0	0.999	0	0	0	0	0	0	Group2
15	Yuedao 51	Y1A02333	Vietnam	Indica, modern variety	0	0.999	0	0	0	0	0	0	Group2
16	Yuedao 51	Y1A02334	Vietnam	Indica, modern variety	0	0.999	0	0	0	0	0	0	Group2
17	Yuedao 54	Y1A02335	Vietnam	Indica, modern variety	0	0.54	0	0	0	0	0	0.46	admixed
18	Yuedao 57	Y1A02336	Vietnam	Indica, modern variety	0	0.999	0	0	0	0	0	0	Group2
19	Yuedao 58	Y1A02337	Vietnam	Indica, modern variety	0	0.999	0	0	0	0	0	0	Group2
20	Yuedao 64	Y1A02338	Vietnam	Indica, modern variety	0.016	0.981	0	0	0	0.001	0.001	0	Group2
21	Yuedao 67	Y1A02339	Vietnam	Indica, modern variety	0	0.999	0	0	0	0	0	0	Group2
22	Yuedao 71	Y1A02340	Vietnam	Indica, modern variety	0	0.999	0	0	0	0	0	0	Group2
23	Yuedao 72	Y1A02341	Vietnam	Indica, modern variety	0	0.999	0	0	0	0	0	0	Group2
24	Yuedao 75	Y1A02342	Vietnam	Indica, modern variety	0	0.999	0	0	0	0	0	0	Group2
25	Yuedao 77	Y1A02389	Vietnam	Indica, modern variety	0	0.999	0	0	0	0	0	0	Group2
26	Yuedao 78	Y1A02343	Vietnam	Indica, modern variety	0.002	0.996	0	0.001	0.001	0	0	0	Group2
27	Yuedao 80	Y1A02390	Vietnam	Indica, modern variety	0	0.999	0	0	0	0	0	0	Group2
28	Yuedao 81	Y1A02344	Vietnam	Indica, modern variety	0	0.999	0	0	0	0	0	0	Group2
29	Yuedao 84	Y1A02391	Vietnam	Indica, modern variety	0	0.539	0	0	0	0	0	0.461	admixed
30	Yuedao 85	Y1A02345	Vietnam	Indica, modern variety	0	0.999	0	0	0	0	0	0	Group2
31	Yuedao 88	Y1A02346	Vietnam	Indica, modern variety	0	0.999	0	0	0	0	0	0	Group2
32	Yuedao 89	Y1A02347	Vietnam	Indica, modern variety	0	0.999	0	0	0	0	0	0	Group2
33	Yuedao 90	Y1A02392	Vietnam	Indica, modern variety	0	0.999	0	0	0	0	0	0	Group2
34	Yuedao 91	Y1A02393	Vietnam	Indica, modern variety	0	0.999	0	0	0	0	0	0	Group2
35	Yuedao 93	Y1A02394	Vietnam	Indica, modern variety	0	0.999	0	0	0	0	0	0	Group2
36	Yuedao 98	Y1A02348	Vietnam	Indica, modern variety	0	0.999	0	0	0	0	0	0	Group2
37	Yuedao 99	Y1A02349	Vietnam	Indica, modern variety	0	1	0	0	0	0	0	0	Group2
38	Yuedao 100	Y1A02350	Vietnam	Indica, modern variety	0	0.999	0	0	0	0	0	0	Group2
39	Yuedao 101	Y1A02351	Vietnam	Indica, modern variety	0	0.999	0	0	0	0	0	0	Group2
40	Yuedao 102	Y1A02352	Vietnam	Indica, modern variety	0	0.999	0	0	0	0	0	0	Group2
41	Yuedao 104	Y1A02353	Vietnam	Indica, modern variety	0	0.999	0	0	0	0	0	0	Group2
42	Yuedao 105	Y1A02396	Vietnam	Indica, modern variety	0	0.999	0	0	0	0	0	0	Group2
43	Yuedao 106	Y1A02354	Vietnam	Indica, modern variety	0	0.999	0	0	0	0	0	0	Group2
44	Yuedao 108	Y1A02355	Vietnam	Indica, modern variety	0.002	0.995	0	0	0.002	0	0.001	0	Group2
45	Yuedao 109	Y1A02356	Vietnam	Indica, modern variety	0.025	0.967	0	0.001	0.001	0.001	0.005	0	Group2
46	Yuedao 111	Y1A02398	Vietnam	Indica, modern variety	0	0.999	0	0	0	0	0	0	Group2
47	Yuedao 112	Y1A02357	Vietnam	Indica, modern variety	0	0.999	0	0	0	0	0	0	Group2
48	Yuedao 114	Y1A02399	Vietnam	Indica, modern variety	0.509	0.491	0	0	0	0	0	0	admixed
49	Yuedao 115	Y1A02358	Vietnam	Indica, modern variety	0.563	0.436	0	0	0	0	0	0	admixed
50	Yuedao 119	Y1A02359	Vietnam	Indica, modern variety	0.721	0.278	0	0	0	0	0	0	admixed
51	Yuedao 120	Y1A02360	Vietnam	Indica, modern variety	0.625	0.373	0	0	0	0	0	0	admixed
52	Yuedao 121	Y1A02361	Vietnam	Indica, modern variety	0.658	0.341	0	0	0	0	0	0	admixed
53	Huajing 295	ES2011012	Southern China	Japonica, modern variety	0	0	0	0	0	0.999	0	0	Group6
54	Wanjing 505	ES2008011	Southern China	Japonica, modern variety	0	0	0	0	0	0.999	0	0	Group6
55	Xianghu 25	GS01008-1990	Southern China	Japonica, modern variety	0	0	0	0	0	0.999	0	0	Group6
56	Diantun502xuanzao	ZD-05551	Southern China	Indica, modern variety	0	0.003	0	0	0	0.996	0	0	Group6
57	Fuxiang 1hao	GS2009029	Southern China	Indica, modern variety	0	0	0	0	0	0	0	1	Group8
58	SH189	Y1A01866	Japan	Japonica, modern variety	0	0	0.999	0	0	0	0	0	Group3
59	SHN1	Y1A01867	Japan	Japonica, modern variety	0	0	0.999	0	0	0	0	0	Group3
60	IL38	ZD-05554	Japan	Japonica, modern variety	0	0	0.999	0	0	0	0	0	Group3
61	IL59	Y1A01869	Japan	Japonica, modern variety	0	0	0.999	0	0	0	0	0	Group3
62	IL70	Y1A01870	Japan	Japonica, modern variety	0	0	0.999	0	0	0	0	0	Group3
63	IL113	Y1A01871	Japan	Japonica, modern variety	0	0	0.999	0	0	0	0	0	Group3
64	IL118	Y1A01872	Japan	Japonica, modern variety	0	0	1	0	0	0	0	0	Group3
65	Chuangxiang 5hao	XS2011023	Southern China	Indica, modern variety	0.001	0	0.655	0.118	0.001	0.002	0.003	0.219	admixed
66	Yazihuang	T045	Eastern China	Japonica, landrace	0.001	0	0	0.999	0	0	0	0	Group4
67	Wanhuangdao	T815	Eastern China	Japonica, landrace	0	0	0	0.999	0	0	0	0	Group4
68	Guozinuo	T025	Eastern China	Japonica, landrace	0	0	0	0.999	0	0	0	0	Group4
69	Shuijingbaidao	YS2002001	Eastern China	Japonica, landrace	0	0	0	0.999	0	0	0	0	Group4
70	Wumangzaodao	T442	Eastern China	Japonica, landrace	0	0	0	0.999	0	0	0	0	Group4
71	Sanbailitou	T527	Eastern China	Japonica, landrace	0	0	0	0.999	0	0	0	0	Group4
72	Cuyingwanyangdao	T585	Eastern China	Japonica, landrace	0	0	0	0.999	0	0	0	0	Group4
73	Yanglingdao	T632	Eastern China	Japonica, landrace	0	0	0	0.999	0	0	0	0	Group4
74	Wanyedao	T643	Eastern China	Japonica, landrace	0	0	0	0.999	0	0	0	0	Group4
75	Qiaobinghuang	T684	Eastern China	Japonica, landrace	0	0	0	0.999	0	0	0	0	Group4
76	Tieganqing	T651	Eastern China	Japonica, landrace	0	0	0	0.999	0	0	0	0	Group4
77	Xiaobaiyedao	T777	Eastern China	Japonica, landrace	0	0	0	0.999	0	0	0	0	Group4
78	Jiangfeng 4hao	T008	Eastern China	Japonica, landrace	0	0	0	0.999	0	0	0	0	Group4
79	Sujing 4hao	T018	Eastern China	Japonica, landrace	0	0	0	0.999	0	0	0	0	Group4
80	Xiaoluohanhuang	T325	Eastern China	Japonica, landrace	0	0	0	1	0	0	0	0	Group4
81	Baodao	T100	Eastern China	Japonica, landrace	0	0	0	1	0	0	0	0	Group4
82	Wanmuxiqiu	T184	Eastern China	Japonica, landrace	0	0	0	1	0	0	0	0	Group4
83	Erheidao	T129	Eastern China	Japonica, landrace	0	0	0	1	0	0	0	0	Group4
84	Xiaoqingzhong	T737	Eastern China	Japonica, landrace	0	0	0	1	0	0	0	0	Group4
85	Zaoguangtou	T179	Eastern China	Japonica, landrace	0	0	0	1	0	0	0	0	Group4
86	Suzhouqing	T329	Eastern China	Japonica, landrace	0	0	0	1	0	0	0	0	Group4
87	Wanluli	T331	Eastern China	Japonica, landrace	0	0	0	0.999	0	0	0	0	Group4
88	Wanbaguo	T357	Eastern China	Japonica, landrace	0	0	0	1	0	0	0	0	Group4
89	Laodiegu	T397	Eastern China	Japonica, landrace	0	0	0	0.999	0	0	0	0	Group4
90	Yefenghuang	T402	Eastern China	Japonica, landrace	0	0	0	1	0	0	0	0	Group4
91	Chenjiazhong	T554	Eastern China	Japonica, landrace	0	0	0	0.999	0	0	0	0	Group4
92	Zaoheitouhong	T473	Eastern China	Japonica, landrace	0	0	0	0.999	0	0	0	0	Group4
93	Luohanhuang	T560	Eastern China	Japonica, landrace	0	0	0	0.999	0	0	0	0	Group4
94	Longgouzhong	T580	Eastern China	Japonica, landrace	0	0	0	1	0	0	0	0	Group4
95	Shiluqing	T085	Eastern China	Japonica, landrace	0	0	0	1	0	0	0	0	Group4
96	Laolaihong	T689	Eastern China	Japonica, landrace	0	0	0	0.999	0	0	0	0	Group4
97	Zaoshirihuangdao	T728	Eastern China	Japonica, landrace	0	0	0	0.999	0	0	0	0	Group4
98	Zijinnuo	GS01008-189	Eastern China	Japonica, landrace	0	0	0	0	0	0	0	1	Group8
99	Zijianxian-1	ZD-05561	Eastern China	Indica, landrace	0.003	0.111	0.001	0.276	0.015	0.594	0	0	admixed
100	Nongxiang 21	CNA20080249.6	Southern China	Indica, modern variety	0	0	0	0	0	0.999	0	0	Group6
101	Texianzhan 25	GS2001021	Southern China	Indica, modern variety	0	0	0	0	0	0.999	0	0	Group6
102	Nongxiang 18	XS2010038	Southern China	Indica, modern variety	0	0	0	0	0	0.999	0	0	Group6
103	Yuzhenxiang	XS2009038	Southern China	Indica, modern variety	0	0	0	0	0	0.999	0	0	Group6
104	Xiangwanxian 17hao	XS2008035	Southern China	Indica, modern variety	0	0	0	0	0	0.999	0	0	Group6
105	Huanghuazhan	ES2007017	Southern China	Indica, modern variety	0	0	0	0	0	0.999	0	0	Group6
106	Yuexiangzhan	GS2000005	Southern China	Indica, modern variety	0	0	0	0	0	0.999	0	0	Group6
107	Jingnuo (Zijian)	09-02585	Eastern China	Japonica, modern variety	0	0	0	0	0	0.999	0	0	Group6
108	Tongjing 109	SS201115	Eastern China	Japonica, modern variety	0	0	0	0	0	0.999	0	0	Group6
109	Ningjing 1hao	SS200417	Eastern China	Japonica, modern variety	0	0	0	0	0	0.999	0	0	Group6
110	Wujing 15	M-03	Eastern China	Japonica, modern variety	0	0	0	0	0	0.999	0	0	Group6
111	Wuyunjing 19hao	SS200811	Eastern China	Japonica, modern variety	0	0	0	0	0	0.999	0	0	Group6
112	Xiushui 79	M-12	Eastern China	Japonica, modern variety	0	0	0	0.064	0.003	0.932	0	0	Group6
113	Cbao	W92010109	Eastern China	Japonica, modern variety	0	0	0	0.025	0.004	0.97	0	0	Group6
114	Zhendao 9424	ZD-05658	Eastern China	Japonica, modern variety	0.251	0	0	0	0	0.748	0.001	0	admixed
115	Wuyunjing 7hao	SZS300	Eastern China	Japonica, modern variety	0.288	0	0	0	0.711	0	0	0	admixed
116	Yangyujing 2hao	SS201113	Eastern China	Japonica, modern variety	0	0	0	0	0.999	0	0	0	Group5
117	Zijing	09-02587	Eastern China	Japonica, modern variety	0	0	0	0	0.999	0	0	0	Group5
118	Zhendao 10hao	SS200710	Eastern China	Japonica, modern variety	0	0	0	0	0.999	0	0	0	Group5
119	Jia 45	M-14	Eastern China	Japonica, modern variety	0.999	0	0	0	0	0	0	0	Group1
120	2428	ZD-05542	Eastern China	Japonica, modern variety	0.999	0	0	0	0	0	0	0	Group1
121	Nanjing 39	SS200112	Eastern China	Japonica, modern variety	0.999	0	0	0	0	0	0	0	Group1
122	Sudao 5hao	SS201206	Eastern China	Japonica, modern variety	0.999	0	0	0	0	0	0	0	Group1
123	Zijianjingnuo	09-02583	Eastern China	Japonica, modern variety	0.999	0	0	0	0	0	0	0	Group1
124	Ningjing 2hao	WPS05010476	Eastern China	Japonica, modern variety	0.999	0	0	0	0	0	0	0	Group1
125	Wuxiang 99-8	M-02	Eastern China	Japonica, modern variety	0.999	0	0	0	0	0	0	0	Group1
126	Wuyunjing 8hao	SZS313	Eastern China	Japonica, modern variety	0.999	0	0	0	0	0	0	0	Group1
127	Tongjing 981	SS201115	Eastern China	Japonica, modern variety	0.999	0	0	0	0	0	0	0	Group1
128	Ningjing 5hao	SS201111	Eastern China	Japonica, modern variety	0.999	0	0	0	0	0	0	0	Group1
129	Yangfujing 7hao	SS200413	Eastern China	Japonica, modern variety	1	0	0	0	0	0	0	0	Group1
130	Yangfujing 8hao	SS200608	Eastern China	Japonica, modern variety	0.999	0	0	0	0	0	0	0	Group1
131	Zhendao 99	SS200106	Eastern China	Japonica, modern variety	1	0	0	0	0	0	0	0	Group1
132	Nanjing 42	SS200616	Eastern China	Japonica, modern variety	1	0	0	0	0	0	0	0	Group1
133	Wuyunjing 21hao	SS200705	Eastern China	Japonica, modern variety	0	0	0.999	0	0	0	0	0	Group3
134	Heimixiandao	09-02543	Eastern China	Indica, modern variety	0	0	0.999	0	0	0	0	0	Group3
135	Heimijingdao	09-02544	Eastern China	Japonica, modern variety	0	0	0.999	0	0	0	0	0	Group3
136	Putongjingdao	09-02577	Eastern China	Japonica, modern variety	0	0	0.999	0	0	0	0	0	Group3
137	9311	GS2001002	Eastern China	Indica, modern variety	0	0	0.999	0	0	0	0	0	Group3
138	Xudao 3hao	SS200306	Northern China	Japonica, modern variety	0	0	0	0	0	0.999	0	0	Group6
139	Xudao 4hao	CNA20040007.X	Northern China	Japonica, modern variety	0	0	0	0	0	0.999	0	0	Group6
140	Xudao 5hao	GS2006059	Northern China	Japonica, modern variety	0	0	0	0	0	0.999	0	0	Group6
141	Huaidao 9hao	SS200607	Northern China	Japonica, modern variety	0	0	0	0	0	0.999	0	0	Group6
142	Yandao 6hao	SS200205	Northern China	Japonica, modern variety	0	0	0	0	0	0.999	0	0	Group6
143	Yangguang 200	GS2008043	Northern China	Japonica, modern variety	0	0	0	0	0	0.999	0	0	Group6
144	Lianjing 2hao	GS990021	Northern China	Japonica, modern variety	0	0	0	0	0	0.999	0	0	Group6
145	Yanjing 6hao	ZD-05649	Northern China	Japonica, modern variety	0	0	0	0	0.999	0	0	0	Group5
146	Zhendao 18hao	GS2007033	Northern China	Japonica, modern variety	0	0	0	0	0.999	0	0	0	Group5
147	Huaidao 11hao	SS200805	Northern China	Japonica, modern variety	0	0	0	0	1	0	0	0	Group5
148	Shengdao 808	GS2010048	Northern China	Japonica, modern variety	0	0	0	0	1	0	0	0	Group5
149	Shengdao 14	LNS2007024	Northern China	Japonica, modern variety	0	0	0	0	0.999	0	0	0	Group5
150	Yujing 6hao	GS980002	Northern China	Japonica, modern variety	0	0	0	0	0.999	0	0	0	Group5
151	Huaidao 8hao	SS200410	Northern China	Japonica, modern variety	0	0	0	0	0.999	0	0	0	Group5
152	Jindao 12hao	GS990004	Northern China	Japonica, modern variety	0	0	0	0	0.999	0	0	0	Group5
153	Wandao 68hao	WPS03010384	Northern China	Japonica, modern variety	0	0	0	0	0.999	0	0	0	Group5
154	Xudao 2hao	SS201411	Northern China	Japonica, modern variety	0	0	0	0	0.999	0	0	0	Group5
155	Yangjing 806	SS201310	Northern China	Japonica, modern variety	0	0	0	0	0.999	0	0	0	Group5
156	Huaidao 14hao	SS201308	Northern China	Japonica, modern variety	0	0	0	0	1	0	0	0	Group5
157	Wuyujing 18hao	SS200511	Northern China	Japonica, modern variety	0	0	0	0	0.999	0	0	0	Group5
158	Jia 58	ZS2013011	Northern China	Japonica, modern variety	0	0	0	0	1	0	0	0	Group5
159	Zhonghan 38	ZS2009038	Northern China	Japonica, modern variety	0	0	0	0	0.999	0	0	0	Group5
160	Yanjing 9hao	SS200707	Northern China	Japonica, modern variety	0	0	0	0	0.999	0	0	0	Group5
161	Zhenghan 2hao	GS2003031	Northern China	Japonica, modern variety	0	0	0	0	0.999	0	0	0	Group5
162	Zhenghan 6hao	GS2005055	Northern China	Japonica, modern variety	0	0	0	0	0.999	0	0	0	Group5
163	Zhonghua 11hao	JS1989016	Northern China	Japonica, modern variety	0	0	0	0	0	0	0	0.999	Group8
164	Huaidao 5hao	SZS358	Northern China	Japonica, modern variety	1	0	0	0	0	0	0	0	Group1
165	Zhongzuo 93	JS1995001	Northern China	Japonica, modern variety	1	0	0	0	0	0	0	0	Group1
166	Yandao 9hao	SS200506	Northern China	Japonica, modern variety	1	0	0	0	0	0	0	0	Group1
167	Lianjing 4hao	SS200704	Northern China	Japonica, modern variety	0.999	0	0	0	0	0	0	0	Group1
168	Jindao 1187	GS01003-1992	Northern China	Japonica, modern variety	0.999	0	0	0	0	0	0	0	Group1
169	Huajing 5hao	SS200505	Northern China	Japonica, modern variety	0.999	0	0	0	0	0	0	0	Group1
170	Huajing 6hao	SS200706	Northern China	Japonica, modern variety	1	0	0	0	0	0	0	0	Group1
171	Lianjing 9823	ZD-05639	Northern China	Japonica, modern variety	1	0	0	0	0	0	0	0	Group1
172	Jinghua 101	GS01001-1993	Northern China	Japonica, modern variety	1	0	0	0	0	0	0	0	Group1
173	Lianjing 2hao	GS1990021	Northern China	Japonica, modern variety	1	0	0	0	0	0	0	0	Group1
174	Yandao 8hao	SS200307	Northern China	Japonica, modern variety	1	0	0	0	0	0	0	0	Group1
175	Dongnongnuo 418	HS1994002	Northeastern China	Japonica, modern variety	0	0	0	0	0	0	0	0.999	Group8
176	Shashani	HS2006011	Northeastern China	Japonica, modern variety	1	0	0	0	0	0	0	0	Group1
177	Muzhan 4hao	HS2005007	Northeastern China	Japonica, modern variety	0.999	0	0	0	0	0	0	0	Group1
178	Mudanjiang 29hao	HS2006007	Northeastern China	Japonica, modern variety	1	0	0	0	0	0	0	0	Group1
179	Mudanjiang 28hao	HS2006006	Northeastern China	Japonica, modern variety	0.999	0	0	0	0	0	0	0	Group1
180	Mudanjiang 27hao	HS2005006	Northeastern China	Japonica, modern variety	0.999	0	0	0	0	0	0	0	Group1
181	Kenzhan 2hao	HS2008014	Northeastern China	Japonica, modern variety	0.999	0	0	0	0	0	0	0	Group1
182	Heijing 8hao	HS2007009	Northeastern China	Japonica, modern variety	0.999	0	0	0	0	0	0	0	Group1
183	Hejing 1hao	HS2008007	Northeastern China	Japonica, modern variety	0.999	0	0	0	0	0	0	0	Group1
184	Beidao 4hao	HS2009006	Northeastern China	Japonica, modern variety	0.999	0	0	0	0	0	0	0	Group1
185	Beidao 3hao	HS2006010	Northeastern China	Japonica, modern variety	0.999	0	0	0	0	0	0	0	Group1
186	Suijing 12	HS2009013	Northeastern China	Japonica, modern variety	0.999	0	0	0	0	0	0	0	Group1
187	Songjing 12hao	HS2008003	Northeastern China	Japonica, modern variety	0.999	0	0	0	0	0	0	0	Group1
188	Songjing 11hao	HS2007006	Northeastern China	Japonica, modern variety	0.999	0	0	0	0	0	0	0	Group1
189	Songjing 10hao	HS2005005	Northeastern China	Japonica, modern variety	0	0	0	0	0	0	0.999	0	Group7
190	Dongnong 430	HS2009002	Northeastern China	Japonica, modern variety	0	0	0	0	0	0	0.999	0	Group7
191	Dongnong 424	HS2005002	Northeastern China	Japonica, modern variety	0	0	0	0	0	0	0.999	0	Group7
192	Longnuo 3hao	HS2009015	Northeastern China	Japonica, modern variety	0	0	0	0	0	0	0.999	0	Group7
193	Longnuo 28hao	HS2009011	Northeastern China	Japonica, modern variety	0	0	0	0	0	0	0.999	0	Group7
194	Longnuo 27hao	HS2009010	Northeastern China	Japonica, modern variety	0	0	0	0	0	0	0.999	0	Group7
195	Longnuo 26hao	HS2009008	Northeastern China	Japonica, modern variety	0	0	0	0	0	0	0.999	0	Group7
196	Longnuo 25hao	HS2009009	Northeastern China	Japonica, modern variety	0	0	0	0	0	0	0.999	0	Group7
197	Longnuo 24hao	HS2008017	Northeastern China	Japonica, modern variety	0	0	0	0	0	0	0.999	0	Group7
198	Longnuo 22hao	HS2008010	Northeastern China	Japonica, modern variety	0	0	0	0	0	0	0.999	0	Group7
199	Longnuo 21hao	HS2008008	Northeastern China	Japonica, modern variety	0	0	0	0	0	0	0.999	0	Group7
200	Longnuo 20hao	HS2007004	Northeastern China	Japonica, modern variety	0	0	0	0	0	0	0.999	0	Group7
201	Longnuo 19hao	HS2007003	Northeastern China	Japonica, modern variety	0	0	0	0	0	0	0.999	0	Group7
202	Longnuo 18hao	HS2007002	Northeastern China	Japonica, modern variety	0.001	0	0	0	0	0	0.998	0	Group7
203	Longnuo 17hao	HS2007001	Northeastern China	Japonica, modern variety	0	0	0	0	0	0	0.999	0	Group7
204	Longnuo 16hao	HS2006002	Northeastern China	Japonica, modern variety	0	0	0	0	0	0	0.999	0	Group7
205	Longnuo 15hao	HS2006001	Northeastern China	Japonica, modern variety	0	0	0	0	0	0	0.999	0	Group7
206	Zhonglongdao 1hao	HS2008004	Northeastern China	Japonica, modern variety	0	0	0	0	0	0	0.999	0	Group7
207	Longdao 8hao	HS2008019	Northeastern China	Japonica, modern variety	0	0	0	0	0	0	0.999	0	Group7
208	Longdao 6hao	HS2006003	Northeastern China	Japonica, modern variety	0	0	0	0	0	0	0.999	0	Group7
209	Longdao 5hao	HS2006002	Northeastern China	Japonica, modern variety	0	0	0	0	0	0	0.999	0	Group7
210	Longdao 4hao	HS2005003	Northeastern China	Japonica, modern variety	0	0	0	0	0	0	0.999	0	Group7
211	Kendao 19hao	HS2009012	Northeastern China	Japonica, modern variety	0	0	0	0	0	0	0.999	0	Group7
212	Kendao 18hao	HS2008012	Northeastern China	Japonica, modern variety	0	0	0	0	0	0	0.999	0	Group7
213	Kendao 12hao	HS2006009	Northeastern China	Japonica, modern variety	0	0	0	0	0	0.001	0.998	0	Group7
214	Kendao 13hao	HS2008011	Northeastern China	Japonica, modern variety	0	0	0	0	0	0	0.999	0	Group7
215	Kendao 20hao	HS2009003	Northeastern China	Japonica, modern variety	0	0	0	0	0	0	0.999	0	Group7
216	Longdun 106	HS2008016	Northeastern China	Japonica, modern variety	0	0	0	0	0	0	0.999	0	Group7
217	Longdun 105	HS2007008	Northeastern China	Japonica, modern variety	0	0	0	0	0	0	0.999	0	Group7
218	Sanjiang 2hao	HS2008018	Northeastern China	Japonica, modern variety	0	0	0	0	0	0	0.999	0	Group7
219	IL132	Y1A01873	Japan	Japonica, modern variety	0.121	0.158	0.125	0.14	0.296	0.054	0.097	0.008	admixed
220	Jinnanfneg	Y1A01875	Japan	Japonica, modern variety	0	0	0.999	0	0	0	0	0	Group3
221	Tijin	NL150	Japan	Japonica, modern variety	0	0	0.999	0	0	0	0	0	Group3
222	Zhongguo 91	NL274	Japan	Japonica, modern variety	0	0	0.999	0	0	0	0	0	Group3
223	Qingkong	Y1A01858	Japan	Japonica, modern variety	0	0	0.999	0	0	0	0	0	Group3
224	Qiuguang	NL238	Japan	Japonica, modern variety	0	0	0.999	0	0	0	0	0	Group3
225	Aiganyueguang	Y1A01876	Japan	Japonica, modern variety	0	0	0.999	0	0	0	0	0	Group3
226	Yueguang	NL100	Japan	Japonica, modern variety	0	0	1	0	0	0	0	0	Group3
227	IL161	Y1A01874	Japan	Japonica, modern variety	0	0	0.999	0	0	0	0	0	Group3
