# Supplementary material for: QTL Detection and Elite Alleles Mining for Stigma Traits in Oryza sativa by Association Mapping
Source: Front Plant Sci. 2016 Aug 9;7:1188. doi: 10.3389/fpls.2016.01188 (PMC4977947; doi:10.3389/fpls.2016.01188)
Supplement: Supp. Table S2 — Summary statistics for the 249 SSR markers used in this study. [file Table2.XLS]

## Sheet: Table S2
Table S2 Summary statistics for the 249 SSR markers used in this study
Code	Locus	Chr. No.	Position (cM)	Allele number	Gene diversity	PIC	Code	Locus	Chr. No.	Position (cM)	Allele number	Gene diversity	PIC
1	RM84	1	18.8	6	0.4142	0.3952	127	RM3330	6	61.6	12	0.8781	0.8657
2	RM1-003	1	19.9	9	0.7689	0.7323	128	RM3187	6	73.2	6	0.5435	0.4805
3	RM283	1	25.4	8	0.7874	0.7562	129	RM7579	6	84.5	6	0.6301	0.5892
4	RM3453	1	25.4	11	0.862	0.8494	130	RM8239	6	91.9	5	0.6536	0.6173
5	RM1	1	29.7	9	0.7756	0.7492	131	RM454	6	99.3	4	0.6071	0.5293
6	RM259	1	38.8	14	0.8457	0.8287	132	RM7309	6	100.3	14	0.8504	0.8346
7	RM583	1	43.2	6	0.6334	0.5659	133	RM528	6	100.8	8	0.6257	0.6
8	RM490	1	51	5	0.1905	0.1846	134	RM3138	6	110.6	9	0.6927	0.6485
9	RM8095	1	60.6	7	0.7379	0.6941	135	RM162	6	114.9	18	0.894	0.8846
10	RM140	1	65.4	4	0.2077	0.1947	136	RM6811	6	115.6	13	0.8774	0.8654
11	RM562	1	78.4	15	0.8725	0.8599	137	RM345	6	123.9	5	0.5648	0.5091
12	RM9	1	92.4	13	0.6751	0.6539	138	RM5753	6	124.4	16	0.8581	0.8457
13	RM129	1	93	4	0.2166	0.2054	139	RM295	7	0	9	0.6247	0.5751
14	RM5	1	98.5	8	0.7763	0.7441	140	RM125	7	24.8	3	0.5676	0.4901
15	RM1231	1	123.2	12	0.8481	0.8313	141	RM180	7	30.1	6	0.4815	0.4543
16	RM128	1	126.5	11	0.8152	0.7927	142	RM542	7	34.7	7	0.7507	0.7157
17	RM246	1	134.6	10	0.8212	0.7984	143	RM8263	7	35.7	6	0.6363	0.5756
18	RM212	1	135.8	5	0.338	0.3222	144	RM418	7	42.1	8	0.7799	0.7457
19	RM5389	1	142.4	8	0.8277	0.8049	145	RM346	7	47	5	0.6026	0.5513
20	RM486	1	153.5	6	0.6833	0.6319	146	RM2530	7	53.4	9	0.8356	0.8154
21	RM265	1	155.9	7	0.6066	0.5566	147	RM336	7	61	11	0.8	0.7772
22	RM3482	1	157.6	10	0.8065	0.7852	148	RM5380	7	67	6	0.7319	0.6879
23	RM6831	1	181.8	7	0.8128	0.788	149	RM6011	7	73.2	12	0.8625	0.8486
24	RM14	1	194	11	0.863	0.848	150	RM505	7	78.6	7	0.7956	0.7678
25	RM5340	2	36.3	12	0.859	0.8456	151	RM3589	7	89.8	12	0.8215	0.7994
26	RM7288	2	42.4	13	0.8622	0.8501	152	RM11	7	93.8	7	0.7819	0.7509
27	RM5356	2	43.3	8	0.8177	0.7928	153	RM234	7	93.9	12	0.7758	0.7471
28	RM1358	2	48.1	7	0.7467	0.7035	154	RM134	7	99.6	9	0.8376	0.8172
29	RM1313	2	51.1	6	0.7472	0.7044	155	RM1306	7	116.1	12	0.8751	0.8633
30	RM324	2	51.1	4	0.3923	0.3557	156	RM82	7	128.9	4	0.3964	0.3657
31	RM327	2	51.9	9	0.7655	0.7292	157	RM506	8	0	10	0.832	0.8102
32	RM301	2	53.5	6	0.726	0.683	158	RM1019	8	0.5	14	0.8302	0.8121
33	RM300	2	54.6	11	0.8728	0.8592	159	RM152	8	9.4	8	0.7697	0.7363
34	RM262	2	70.2	8	0.7386	0.7092	160	RM1235	8	12.8	4	0.5964	0.5333
35	RM5427	2	84.6	5	0.6024	0.5402	161	RM6863	8	16.4	7	0.7281	0.6948
36	RM3688	2	88.2	7	0.8323	0.8101	162	RM4085	8	35.7	10	0.829	0.8093
37	RM183	2	93.5	11	0.8218	0.8004	163	RM544	8	38.5	12	0.8698	0.8567
38	RM5804	2	98.2	6	0.7317	0.6863	164	RM8243	8	50.8	9	0.7915	0.7637
39	RM106	2	101.5	13	0.8521	0.8373	165	RM25	8	52.2	10	0.718	0.6851
40	RM6361	2	102.9	7	0.6053	0.5721	166	RM331	8	59	9	0.7776	0.7434
41	RM573	2	118.1	12	0.7991	0.7787	167	RM72	8	60.9	11	0.7996	0.7723
42	RM450	2	122.8	7	0.8035	0.777	168	RM6215	8	66.8	10	0.7668	0.7438
43	RM7598	2	126.4	6	0.5179	0.4853	169	RM7556	8	86.7	10	0.8145	0.7912
44	RM263	2	127.5	9	0.8219	0.8	170	RM6976	8	92.2	11	0.8043	0.7843
45	RM112	2	137.5	5	0.4356	0.3989	171	RM80	8	103.7	10	0.5901	0.5716
46	RM525	2	143.7	12	0.8027	0.7798	172	RM502	8	109.3	13	0.845	0.8276
47	RM213	2	150.5	7	0.8076	0.7818	173	RM3754	8	112.6	7	0.8178	0.7933
48	RM208	2	154.1	4	0.6745	0.6079	174	RM6948	8	114.4	7	0.6976	0.6611
49	RM3850	2	156.3	9	0.7912	0.7651	175	RM433	8	116	6	0.1785	0.1745
50	RM498	2	156.3	10	0.7487	0.7178	176	RM281	8	128.1	11	0.7994	0.7694
51	RM48	2	191.2	5	0.4311	0.401	177	RM264	8	138.2	8	0.7893	0.7614
52	RM266	2	192.2	8	0.7446	0.7193	178	RM1328	9	0	11	0.82	0.796
53	RM535	2	195.7	13	0.8776	0.8655	179	RM8206	9	3.2	9	0.7184	0.6914
54	RM1332	3	11.5	4	0.6107	0.5613	180	RM524	9	42.5	9	0.8527	0.8356
55	RM5849	3	18.4	8	0.7364	0.7068	181	RM3912	9	46.3	8	0.818	0.7943
56	RM489	3	20.3	10	0.8576	0.8416	182	RM566	9	50.7	8	0.6656	0.6356
57	RM545	3	24.7	4	0.4473	0.4015	183	RM434	9	57.7	9	0.8372	0.8167
58	RM5480	3	25.9	6	0.5557	0.5229	184	RM3600	9	62.7	11	0.7659	0.7411
59	RM3467	3	28.2	12	0.8879	0.8774	185	RM24481	9	63	16	0.8183	0.7998
60	RM3766	3	34.8	9	0.7568	0.7196	186	RM3533	9	65.1	12	0.7655	0.7426
61	RM7	3	36.9	5	0.6325	0.5867	187	RM6570	9	68.2	9	0.5101	0.4814
62	RM5639	3	39.8	5	0.7074	0.6666	188	RM257	9	79.7	10	0.7924	0.771
63	RM7197	3	44.4	8	0.7928	0.7622	189	RM201	9	81.2	8	0.7428	0.7094
64	RM7345	3	48.8	5	0.5961	0.5555	190	OSR28	9	85.4	9	0.8252	0.8028
65	RM282	3	55.8	8	0.7997	0.773	191	RM5384	9	90.7	10	0.8305	0.8104
66	RM338	3	61.9	6	0.7433	0.7155	192	RM1013	9	93.5	8	0.7896	0.7588
67	RM218	3	67.8	7	0.7341	0.6954	193	RM7492	10	0	11	0.8535	0.8363
68	RM232	3	76.7	9	0.7918	0.7644	194	RM6646	10	13.3	9	0.8319	0.8139
69	RM6266	3	94.9	5	0.6698	0.6137	195	RM244	10	15	6	0.6096	0.5414
70	RM7097	3	115.6	7	0.7577	0.7263	196	RM216	10	24.8	3	0.5978	0.513
71	RM135	3	120.4	8	0.7815	0.7546	197	RM311	10	25.2	8	0.8212	0.7993
72	RM168	3	122.8	7	0.5025	0.4748	198	RM1125	10	46.8	12	0.8624	0.8483
73	RM186	3	127.4	7	0.7776	0.7422	199	RM258	10	48.8	5	0.6432	0.575
74	RM16	3	131.5	4	0.2885	0.2632	200	RM5629	10	53.6	10	0.8074	0.7827
75	RM5475	3	137.9	13	0.8853	0.8743	201	RM6100	10	53.9	5	0.2736	0.2562
76	RM416	3	140.1	7	0.62	0.5844	202	RM1108	10	55.3	4	0.2094	0.1991
77	RM6712	3	158.2	11	0.7884	0.762	203	RM3773	10	58.9	11	0.839	0.8218
78	RM448	3	191.6	11	0.8253	0.807	204	RM269	10	69.6	5	0.6742	0.6183
79	RM148	3	249.3	6	0.7107	0.6662	205	RM5352	10	71.4	5	0.5093	0.412
80	RM307	4	0	9	0.8392	0.8201	206	RM304	10	73	5	0.139	0.1359
81	RM335	4	5.4	12	0.8505	0.8338	207	RM6160	10	81	6	0.544	0.5107
82	RM518	4	7.9	7	0.7814	0.7487	208	RM590	10	83.3	6	0.7779	0.7447
83	RM3471	4	16.7	14	0.8772	0.8647	209	RM333	10	110.4	6	0.2564	0.2497
84	RM5687	4	25.4	9	0.8481	0.8301	210	RM286	11	0.1	8	0.6332	0.5843
85	RM6314	4	41.5	10	0.7085	0.6644	211	RM6327	11	1.7	14	0.8552	0.8391
86	RM471	4	53.8	8	0.7024	0.677	212	RM1240	11	6.5	11	0.8453	0.8296
87	RM5951	4	56.1	4	0.7233	0.6734	213	RM7557	11	9.2	4	0.6012	0.5192
88	RM142	4	60.2	12	0.8582	0.843	214	RM1812	11	10.3	8	0.5206	0.4655
89	RM6997	4	62.1	7	0.6896	0.6561	215	RM6544	11	19.8	4	0.4017	0.3702
90	RM7563	4	68.3	8	0.834	0.8133	216	RM3133	11	32.7	5	0.6499	0.5988
91	RM6114	4	72	12	0.8511	0.8343	217	RM167	11	37.5	5	0.6747	0.6057
92	RM6589	4	85.2	8	0.7159	0.686	218	RM3701	11	45.3	8	0.7706	0.7393
93	RM317	4	96	5	0.7152	0.6625	219	RM7391	11	54.3	8	0.6778	0.651
94	RM6089	4	97.7	9	0.7723	0.7364	220	RM7303	11	64.2	3	0.0541	0.0533
95	RM3513	4	99.6	7	0.6022	0.5241	221	RM7120	11	66.6	4	0.6182	0.5448
96	RM3836	4	108.2	11	0.7898	0.7665	222	RM287	11	68.6	6	0.6637	0.6246
97	RM280	4	128.9	3	0.4916	0.394	223	RM457	11	78.8	7	0.4963	0.4448
98	RM559	4	129.6	6	0.6952	0.6373	224	RM5349	11	79.1	5	0.6182	0.5536
99	RM349	4	146.8	7	0.6722	0.6286	225	RM209	11	84.7	6	0.3337	0.3089
100	RM348	4	160.8	3	0.4003	0.3482	226	RM21	11	85.7	11	0.7537	0.7237
101	RM1182	5	3	8	0.8193	0.7946	227	RM7170	11	101.9	9	0.8401	0.8197
102	RM153	5	3	10	0.8081	0.7838	228	RM206	11	102.9	14	0.8797	0.868
103	RM122	5	3	3	0.1922	0.1793	229	RM7163	11	112.4	2	0.0517	0.0504
104	RM159	5	5.4	11	0.8711	0.8574	230	RM6293	11	117.3	5	0.5827	0.5113
105	RM267	5	25	9	0.6888	0.6634	231	RM224	11	120.1	12	0.8714	0.8579
106	RM3193	5	36.4	6	0.7651	0.7288	232	RM20	12	3.2	11	0.7915	0.7626
107	RM574	5	41	6	0.7246	0.691	233	RM19	12	20.9	14	0.8269	0.807
108	RM249	5	50.2	6	0.6981	0.6479	234	RM247	12	26.7	9	0.7816	0.7485
109	RM6082	5	53.5	12	0.8545	0.8378	235	RM6296	12	26.7	5	0.489	0.4468
110	RM598	5	62.7	5	0.5473	0.4962	236	RM7619	12	38.1	3	0.1795	0.1702
111	RM188	5	95.3	9	0.8194	0.795	237	RM512	12	39.4	4	0.1945	0.1826
112	RM161	5	96.9	15	0.8787	0.8678	238	RM5746	12	39.4	16	0.8609	0.8489
113	RM305	5	96.9	6	0.5958	0.5207	239	RM277	12	48.2	3	0.3873	0.319
114	RM3170	5	115.4	13	0.835	0.8152	240	RM1337	12	51.5	8	0.5854	0.5528
115	RM480	5	130.6	17	0.8809	0.8701	241	RM511	12	59.8	8	0.7558	0.7215
116	RM5818	5	144.9	10	0.8292	0.8093	242	RM1246	12	65.3	8	0.4186	0.4027
117	RM8109	6	1.7	7	0.7851	0.7521	243	RM7102	12	71.8	9	0.8068	0.781
118	RM508	6	2.3	10	0.8229	0.8011	244	RM309	12	73	8	0.7769	0.7419
119	RM510	6	11.5	9	0.8336	0.8136	245	RM6869	12	75.8	14	0.8007	0.7765
120	RM225	6	26.2	8	0.6545	0.5956	246	RM3331	12	89.5	7	0.7577	0.7156
121	RM405	6	28.6	6	0.6775	0.6261	247	RM270	12	91.3	8	0.6384	0.5722
122	RM2126	6	32.7	7	0.6775	0.6405	248	RM5479	12	95.4	13	0.7419	0.722
123	RM50	6	32.7	5	0.6116	0.5674	249	RM12	12	107.4	4	0.549	0.451
124	RM276	6	33.5	11	0.8213	0.8036		Total Alleles			2072
125	RM314	6	33.6	8	0.6948	0.6607
126	RM136	6	53	13	0.829	0.8086		Mean			8.32	0.699	0.668
